# Supplementary material for: Development and Characterization of Novel Genic-SSR Markers in Apple-Juniper Rust Pathogen Gymnosporangium yamadae (Pucciniales: Pucciniaceae) Using Next-Generation Sequencing
Source: Int J Mol Sci. 2018 Apr 12;19(4):1178. doi: 10.3390/ijms19041178 (PMC5979324; doi:10.3390/ijms19041178)
Supplement: Supplementary file 1 [file ijms-19-01178-s001.zip]

Archive with 43 entries (42 files):
- ijms-284392-supplementary materials/
- ijms-284392-supplementary materials/GY1 and GY10.jpg
- ijms-284392-supplementary materials/GY13 and GY17.jpg
- ijms-284392-supplementary materials/GY14.jpg
- ijms-284392-supplementary materials/GY15.jpg
- ijms-284392-supplementary materials/GY16 and GY19.jpg
- ijms-284392-supplementary materials/GY18 and GY20.jpg
- ijms-284392-supplementary materials/GY21.jpg
- ijms-284392-supplementary materials/GY25.jpg
- ijms-284392-supplementary materials/GY27 and GY28.jpg
- ijms-284392-supplementary materials/GY29 and GY30.jpg
- ijms-284392-supplementary materials/GY31.jpg
- ijms-284392-supplementary materials/GY32.jpg
- ijms-284392-supplementary materials/GY35 and GY36.jpg
- ijms-284392-supplementary materials/GY42.jpg
- ijms-284392-supplementary materials/GY43.jpg
- ijms-284392-supplementary materials/GY46.jpg
- ijms-284392-supplementary materials/GY47 and GY48.jpg
- ijms-284392-supplementary materials/GY5 and GY8.jpg
- ijms-284392-supplementary materials/GY50.jpg
- ijms-284392-supplementary materials/GY51.jpg
- ijms-284392-supplementary materials/GY58.jpg
- ijms-284392-supplementary materials/GY59.jpg
- ijms-284392-supplementary materials/GY60.jpg
- ijms-284392-supplementary materials/GY66.jpg
- ijms-284392-supplementary materials/GY67.jpg
- ijms-284392-supplementary materials/GY68.jpg
- ijms-284392-supplementary materials/GY69.jpg
- ijms-284392-supplementary materials/GY7.jpg
- ijms-284392-supplementary materials/GY70.jpg
- ijms-284392-supplementary materials/GY71 and GY72.jpg
- ijms-284392-supplementary materials/GY74 and GY75.jpg
- ijms-284392-supplementary materials/GY76 and GY79.jpg
- ijms-284392-supplementary materials/GY81.jpg
- ijms-284392-supplementary materials/GY86 and GY87.jpg
- ijms-284392-supplementary materials/GY9.jpg
- ijms-284392-supplementary materials/Table S1.xlsx
- ijms-284392-supplementary materials/Table S2.xlsx
- ijms-284392-supplementary materials/Table S3.xlsx
- ijms-284392-supplementary materials/Table S4.xlsx
- ijms-284392-supplementary materials/Table S5.xlsx
- ijms-284392-supplementary materials/Table S6.xlsx
- ijms-284392-supplementary materials/Table S7.xlsx
