# Supplementary material for: Development and Characterization of Novel Genic-SSR Markers in Apple-Juniper Rust Pathogen Gymnosporangium yamadae (Pucciniales: Pucciniaceae) Using Next-Generation Sequencing
Source: Int J Mol Sci. 2018 Apr 12;19(4):1178. doi: 10.3390/ijms19041178 (PMC5979324; doi:10.3390/ijms19041178)
Supplement: Supplementary file 1 [file ijms-19-01178-s001.zip › ijms-284392-supplementary materials/Table S1.xlsx]

## Sheet: Sheet1
#	Marker	ID	SSR nr.	SSR type	SSR	size	start	end	FORWARD PRIMER1 (5'-3')	Tm℃	size	REVERSE PRIMER1 (5'-3')	Tm℃	size	PRODUCT1 size (bp)
1	GY1	c12582_g1	1	p2	(AC)7	14	1725	1738	TAGGTAAATCAATACACAATGCCCT	58.331	25	GCTGGTGGGGAGGACAAATT	60.252	20	100
2	GY2	c12671_g1	1	p3	(AGA)5	15	34	48	CGTTAGCGTGTTACCGTCGA	60.453	20	CATCTCAGCCGACCTGACTC	59.898	20	100
3	GY3	c10547_g1	1	p3	(GTG)5	15	49	63	TTTGGGGAAGGGGGAATGAG	59.29	20	TCACCCATTCATCCATCCATTCA	59.795	23	100
4	GY4	c20194_g1	1	p2	(TA)8	16	81	96	TGCAATCTTATGTATTGATGATGTCT	57.087	26	TGTGCAAGTGTTGGAGAAGA	57.292	20	150
5	GY5	c19371_g1	1	p2	(CA)8	16	2251	2266	TCAGCTTGAGTGGGTTTGGT	59.449	20	GGCGTACAGTTACCCACACA	59.966	20	150
6	GY6	c39341_g1	1	p2	(TA)7	14	157	170	GGTGAATGGTGGTGGTGAGT	59.89	20	CAGCACACTACACTACACTACTGT	60.023	24	200
7	GY7	c21780_g1	1	p3	(GAG)5	15	2865	2879	GAGGAGATTGTGGTGGGTGG	60.035	20	TCTTCACTTTGCTCCTCCTCA	58.671	21	200
8	GY8	c19391_g1	1	p2	(CT)6	12	300	311	AAAAAGCATCAGGGGGAGGG	59.958	20	GGTTGTGTGTGGCTAAGGCT	60.537	20	250
9	GY9	c21819_g1	2	p2	(GA)6	12	4185	4196	GGAAAGGACCACATGGCAGA	59.962	20	CTCTCTGCTCTGCTCCATCG	59.969	20	250
10	GY10	c18949_g1	1	p2	(TA)10	20	369	388	AGGAGCTAATGATGATTCATGAAGA	57.924	25	CCCTGCTGCCCTTTCCAATA	60.033	20	280
11	GY11	c33324_g1	1	p2	(CA)6	12	107	118	GCAAAGGACACCACACACAC	59.899	20	CTCTGAAGACTGCTCAGGGC	60.108	20	101
12	GY12	c18563_g1	1	p2	(CT)6	12	2294	2305	TCTTGTAACACCCCCTTCTTGT	59.219	22	TGTTTTCAAGACATAAGAAGAGGGA	58.163	25	102
13	GY13	c12243_g1	1	p2	(TG)7	14	135	148	ACAGCATGTCGAGAGGTTGT	59.318	20	ATCCTTCCTTCCTGCCAAGC	60.034	20	103
14	GY14	c22196_g1	1	p2	(AT)6	12	167	178	ACAATCAACTAGAAATTGACCTTTGT	57.762	26	TGGATGCAATATTTGAACTGTCAGA	59.055	25	151
15	GY15	c2808_g1	1	p2	(TA)6	12	198	209	CTGACCCAGTCAAGTGCTCA	59.606	20	AGTCTGATGTGTATTTTTCAGGTTT	57.176	25	152
16	GY16	c14675_g1	1	p2	(CG)6	12	1349	1360	CTCCTGCTCGACCCTTTCAG	60.108	20	CGGATGGATGAACTGAGCGA	59.897	20	153
17	GY17	c13672_g1	1	p2	(AG)6	12	934	945	GAATTGATAGCTGGCGTCGC	59.767	20	AACCAGGGCTCCTTCAATGG	59.96	20	201
18	GY18	c20477_g1	3	p3	(TGT)7	21	738	758	TCCAATCACCCCTCCCATCT	59.954	20	TCGAAAGTCGCAATACCAGCT	60.067	21	202
19	GY19	c18685_g1	1	p2	(GA)9	18	121	138	TTCTTGAACGCAGACAGTGT	57.69	20	TTCGCTCTCCCTCCCTCTTT	60.252	20	203
20	GY20	c21372_g1	1	p6	(GCAAGA)7	42	1913	1954	ACGAGAGTGTCAGACGAAGC	59.761	20	CTGACTTGTCGAGACCGAGG	59.831	20	203
21	GY21	c16957_g1	1	p2	(AC)9	18	233	250	TCGTACAGCCACACACAGAC	59.968	20	AGAAGCACCATCGGTCAAGG	60.036	20	104
22	GY22	c23816_g1	1	p2	(AG)8	16	57	72	TCCTGATCCAAAACGCATGT	57.801	20	GCTTTTCCAGGCATGCTTCC	60.108	20	105
23	GY23	c20147_g1	2	p2	(TG)8	16	2760	2775	AGGTGGTCTAGAAGTATGGGGT	59.682	22	TCTCCTTTTCTCCATTCCACCC	59.691	22	106
24	GY24	c32957_g1	1	p3	(ATG)6	18	41	58	AGAAGAAGATGATGATGATGAGAGA	57.157	25	TCCACAAATCAGCATCATCATCA	58.471	23	122
25	GY25	c20854_g1	1	p2	(AG)8	16	214	229	GGCATGGAGAAAGCAGCAAG	59.827	20	GCACCTCCAGGAAATCCCAA	59.96	20	125
26	GY26	c18361_g1	3	p3	(AGC)8	24	2920	2943	CCCGCGCCTTTGTACAATTT	59.757	20	TGTTGTTGCTGCTGTTGCTG	60.179	20	155
27	GY27	c19331_g2	1	p2	(TC)9	18	56	73	ACGTCCCTCAAATCTCATCCT	58.528	21	CCGCCACGCTCAAAGAAAAT	59.759	20	158
28	GY28	c20907_g1	1	p2	(CT)9	18	1921	1938	ACTGCGGTTGAGTGTTTCCA	60.107	20	GGTCCCATCAAGCCCATTCA	60.033	20	160
29	GY29	c9662_g1	1	p2	(GT)7	14	332	345	AGGTTTTCGACGAGCTTGGT	59.894	20	GCCCGTTTCGAATTCGGATG	59.972	20	161
30	GY30	c15692_g1	2	p2	(TC)10	20	282	301	GATCAGGATGAGAGGCGGTG	59.967	20	TTGGTATGCATGCCAGGGAG	60.107	20	204
31	GY31	c8584_g1	2	p3	(GTC)7	21	3259	3279	CACGCTTTCCAAAACTCGGG	60.04	20	CACTTGACCCGATTAGGCCA	59.748	20	205
32	GY32	c25249_g1	1	p2	(AT)9	18	134	151	TGAGTGGGTTTGGATTGGGG	59.886	20	TCCCATTCTCTTCCCATTCCC	59.147	21	208
33	GY33	c12322_g1	1	p2	(AT)11	22	1418	1439	AAGATCTTGCGTGGGAGAGC	60.108	20	ACCGTACAACACCAACCTCC	59.893	20	213
34	GY34	c21490_g1	1	p2	(TC)7	14	1593	1606	ACAGAGGTTGAGACGACTGG	59.038	20	TGTTGGAAACTTATCTTCTCGACA	58.15	24	217
35	GY35	c18791_g1	1	p3	(CAT)7	21	1174	1194	ATCAGTGGCTCCCTCTCCAT	60.03	20	GGGTAAGTGTTGGCGGAAGA	59.964	20	219
36	GY36	c15778_g1	1	p2	(GA)7	14	544	557	CCAGAATTGAGAGCGGGTGT	60.036	20	GTTCCGTCTGCGTGCTTTTT	59.971	20	220
37	GY37	c36635_g1	1	p2	(AG)8	16	41	56	AGAGAGAGGAGAGGGAAGAAGA	58.802	22	TGTGGCACATTCCATTCCCA	59.886	20	237
38	GY38	c19440_g1	2	p2	(GA)11	22	3822	3843	TTTTTGGTGGGGTGTGGGAG	60.398	20	ACATACTCATGCACACCTACCA	59.162	22	239
39	GY39	c19030_g1	1	p2	(AT)9	18	4333	4350	AGATGTGTAAGATGGTGGTTGT	57.359	22	TTCACCTCACTTCCAAGCCA	59.157	20	240
40	GY40	c13401_g1	1	p2	(CA)8	16	316	331	ACATACATGCAATCCAATTCCATAGA	58.994	26	GACAGGGGTTGGTGGGATTT	59.886	20	267
41	GY41	c15874_g1	1	p2	(AC)6	12	1402	1413	TGCTTTTGTCATGAAGTGGCT	58.69	21	AGTCATGTGATAGGGGGTTGA	58.154	21	130
42	GY42	c21159_g1	1	p2	(AT)9	18	4374	4391	TGTGGTTGTGGGGTTTTGGA	59.959	20	ACCACACCACATCACATCATGT	60.225	22	132
43	GY43	c6289_g1	2	p2	(GT)9	18	215	232	AGTGAAAGAGAGTGGATGTGC	57.949	21	TGCGTCCCATGTATGTCTGT	59.098	20	135
44	GY44	c3892_g1	1	p2	(AG)9	18	135	152	TCAAAAACCTCAGGAGCTTGAGA	59.864	23	ACTCTTCAGACAACACGGCA	59.536	20	180
45	GY45	c19525_g1	1	p2	(AT)7	14	2207	2220	TGGTTGGTTGGTTGGGTTTG	59.095	20	CCCCACACCATCCAACCATA	59.371	20	181
46	GY46	c21886_g1	1	p2	(AT)7	14	171	184	AGGCACAGGTCCAGAAAGTC	59.602	20	GCTCCTTTTCTCATTGCTGCC	60.135	21	183
47	GY47	c19073_g1	2	p2	(TG)7	14	231	244	GCGCACCACGTCAAAATGAA	60.317	20	GAAGGAAGCCCTCCCCAAAA	59.886	20	230
48	GY48	c19983_g1	1	p2	(CA)8	16	1733	1748	GCTGCTTGTTTGGACTTGCA	59.897	20	AAAACTCCTCACACAGGCCC	60.179	20	230
49	GY49	c14061_g1	1	p2	(TC)8	16	501	516	AAAGTGGGAGCGGAACCTTC	60.251	20	CATGGCAAAGGCTCCACTTT	59.029	20	232
50	GY50	c16230_g1	1	p2	(AT)7	14	1585	1598	TTTGGCCTTGTGTGGAACCT	60.033	20	ACATCCCTTCCTCCTCTCAAC	58.808	21	234
51	GY51	c17870_g1	1	p3	(TAG)6	18	2002	2019	TGGGTTCATCGTTTACGGGG	60.036	20	CCTCCCTCCAAACCCATTCC	60.033	20	280
52	GY52	c19807_g1	1	p2	(AG)8	16	49	64	GTGTGTGTGGTATGTTGTGACT	58.797	22	TGCTGGTTTTTGTTTATTATTCCAAA	57.036	26	280
53	GY53	c18614_g1	2	p2	(AT)7	14	175	188	TCCAAACAAAAACTTCATAAAACCAA	57.152	26	TCACCCTCTCTCTTGGATCGT	59.994	21	280
54	GY54	c20219_g1	1	p2	(TA)7	14	175	188	CCCCCTTCCTAGATTGCCATC	59.925	21	TGCTGTTGTTGTTGGAAAACCA	59.7	22	280
55	GY55	c21692_g1	1	p2	(AC)7	14	69	82	TCAATCTGATCATCAAAGACTTCCT	58.045	25	GGGTAGATGAGTGTGTGTGGG	60.066	21	280
56	GY56	c16097_g1	1	p2	(AT)9	18	164	181	ACCAGTAAACCAACTCAAGCCA	60.092	22	TGTGTGTGTGTGTGTGTCTGA	59.999	21	280
57	GY57	c8978_g1	1	p2	(TC)8	16	637	652	TGCTCCCATCTTCGCCATTT	60.034	20	CATACTCGGTGAAGCCCTCC	59.895	20	141
58	GY58	c9780_g1	2	p5	(TGATA)6	30	199	228	GACGGGAGAAACAGAAGCCA	59.965	20	CGCGTTGAGGCTAGGGTAAA	60.109	20	194
59	GY59	c14136_g1	1	p2	(GA)9	18	224	241	TGAAAAGGGACGACAGCATGA	59.928	21	TGGCAACTGATAAGAAAGGATGC	59.304	23	247
60	GY60	c17115_g1	2	p2	(CT)11	22	393	414	ATCACCGAGACTCCAGCTCT	60.034	20	CGGTCATGATGTCCTCGGAG	59.969	20	261
61	GY61	c18397_g1	1	p2	(AG)7	14	452	465	TCGTCACAAACAAGAGCGGA	59.897	20	CGCTTCAGTCGTCTTCCTCA	59.759	20	268
62	GY62	c21767_g1	1	p2	(TA)9	18	5794	5811	TCGCCGTGTACAAATCCACA	59.966	20	CGAGCTTTGGAATATGCGCC	60.041	20	274
63	GY63	c3452_g1	1	p4	(TGCC)6	24	178	201	GTGAGATGGGTTTCGGGGTT	59.962	20	GAATTTGACAGATGGCCGGC	59.899	20	276
64	GY64	c16649_g1	1	p2	(AG)7	14	113	126	CAGAAAGCGCATCCACACAA	59.407	20	GCTCCTCAGGACTCCTATGT	57.919	20	280
65	GY65	c7212_g1	2	p6	(GTTCCC)8	48	652	699	CTGTCCCGTTCTCGATCTCG	59.972	20	ACGAGAAAGGGAACGGGAAC	59.966	20	117
66	GY66	c19753_g1	2	p6	(TGTGAT)5	30	626	655	CCAGCATGCCTACCTAGCTG	60.25	20	CAAGGAACAACAGCAGTGGC	59.969	20	170
67	GY67	c18952_g1	1	p6	(CGGAGT)8	48	2940	2987	CGCGGTTCCGGATTGATAGA	59.968	20	GGAATTCAGTCAAGGCCCCA	59.96	20	222
68	GY68	c10145_g1	1	p6	(CACTGC)5	30	133	162	TTCTTCTCTCCCAGCTCCCA	59.883	20	CAGTCAGCCTGTGTCCAGAG	60.038	20	139
69	GY69	c17273_g1	1	p6	(CCGCAT)6	36	270	305	CTGGAGTCCGCCAATCAACT	60.036	20	ATTTTGGGACGAGCAGCTGA	59.963	20	198
70	GY70	c15614_g1	1	p6	(ACAGCT)9	54	86	139	TGACCCCAATAAGACAAAAGTTGA	58.55	24	GTTCAACTCCAGTCGGCTGA	59.966	20	248
71	GY71	c14864_g1	1	p6	(GATTCC)5	30	885	914	CCACTCCGACTCCGATTCTG	59.899	20	CAGGCCAGAGTCGATTGTCA	59.753	20	157
72	GY72	c17263_g1	2	p6	(TGATCC)5	30	304	333	TACCACGAGTCCAGCTCTCA	59.962	20	AAAAGGAGTTGAGCGCGAGA	59.966	20	205
73	GY73	c20657_g1	1	p6	(CCGAGT)6	36	466	501	CCCCCGCTCATGCTCTTTAT	59.891	20	ACAGTGATTGAGATCGGCCC	59.821	20	258
74	GY74	c15025_g1	1	p6	(TCCTGC)6	36	37	72	TCCCTGTCCATCTGCTTAATCT	58.612	22	CGAGTGGGGAGAGAGAGACA	60.035	20	175
75	GY75	c20524_g1	1	p6	(CCTTAG)6	36	71	106	CTCTGGCTCTGGCTTCAGTC	60.108	20	AAGCCAAGCCAAGCAACTTG	59.895	20	233
76	GY76	c17602_g1	3	p6	(AATGGG)5	30	2446	2475	GGGAGATCGAGCGAGTTGAG	59.97	20	ACCATGACCTCCCTTCTCGA	59.959	20	269
77	GY77	c16578_g1	1	p4	(GAGT)5	20	1489	1470	CGGACATGGCTGAGATGGTT	60.108	20	CCGCTCATCTCGATCTCACC	60.04	20	100
78	GY78	c20315_g1	1	p3	(GCT)7	21	5118	5098	GATGGCCAATGCAACAGCAA	60.037	20	TGCTCAGCAACGGATGAACT	59.965	20	155
79	GY79	c21623_g1	1	p2	(TC)10	20	1917	1898	CGACAACTTTGCGCACTTGT	60.248	20	ACTCCATTTTCTTGCATTTTGGGA	59.652	24	210
80	GY80	c12546_g1	2	p4	(TGTA)5	20	283	264	TTTGGGGGTAGGTAGCGGTA	59.958	20	CCAGAACCTGGTCCATGTGA	59.308	20	174
81	GY81	c21073_g1	2	p3	(CAC)7	21	422	402	ACCTCCCTGAAACACAAGCA	59.449	20	GCGTCTGAGTGGTGGAATCA	60.037	20	227
82	GY82	c12670_g1	1	p2	(CT)11	22	2086	2065	CACACCTCACTCTGCACGAT	60.038	20	CCAGGACTCTGAGTTGCAAGA	59.654	21	278
83	GY83	c15077_g1	1	p4	(CATC)5	20	201	182	CATTTGCGCAAGTCGGCTAG	60.248	20	GATTGAGGAGGGTGGGGTTG	60.034	20	127
84	GY84	c21777_g1	2	p2	(AG)11	22	290	269	CCCCAAAACACCCCTCTCTC	59.962	20	TCACACACACAAACACGCAC	59.833	20	186
85	GY85	c20811_g1	1	p3	(GAG)7	21	3440	3420	AGGGTGGGCAAGGTTTTTGA	60.032	20	ACTCTCCCCCATCTTCTCCC	60.031	20	241
86	GY86	c14773_g1	2	p4	(GAAG)5	20	1388	1369	TGTCGATTGGGATGGTTGGG	60.035	20	GTCCTCTCTGACTCGGGTCT	60.035	20	165
87	GY87	c18791_g1	1	p3	(CAT)7	21	1194	1174	ATCAGTGGCTCCCTCTCCAT	60.03	20	GGGTAAGTGTTGGCGGAAGA	59.964	20	219
88	GY88	c21976_g2	1	p2	(TA)11	22	9924	9903	TGGTTGGTTGGTCGGTTTGA	60.034	20	TGGAAGAAAAAGGACAGGTGGT	59.756	22	266
