# Supplementary material for: Development and Characterization of Novel Genic-SSR Markers in Apple-Juniper Rust Pathogen Gymnosporangium yamadae (Pucciniales: Pucciniaceae) Using Next-Generation Sequencing
Source: Int J Mol Sci. 2018 Apr 12;19(4):1178. doi: 10.3390/ijms19041178 (PMC5979324; doi:10.3390/ijms19041178)
Supplement: Supplementary file 1 [file ijms-19-01178-s001.zip › ijms-284392-supplementary materials/Table S2.xlsx]

## Sheet: Sheet1
No.	Collection number	Location	Host	Date Collected
1	C022(2)	Xianyang, Shaanxi	Juniperus chinensis L.	2014.3.22
2	LYM-20150408020	Yulin, Shaanxi	Juniperus chinensis L.	2015.4.8
3	C027	Datong, Shanxi	Juniperus chinensis L.	2014.4.14
4	LYM-20150313002	Tianshui, Gansu	Juniperus chinensis L.	2015.3.13
5	T-75	Haidian, Beijing	Juniperus chinensis L.	2016.4.2
6	J011	Yanqing, Beijing	Juniperus chinensis L.	2016.4.17
7	T-88	Shenyang, Liaoning	Juniperus chinensis L.	2016.4.4
8	T-103	Yinchuan, Ningxia	Juniperus chinensis L.	2016.4.10
