# Supplementary material for: Development and Characterization of Novel Genic-SSR Markers in Apple-Juniper Rust Pathogen Gymnosporangium yamadae (Pucciniales: Pucciniaceae) Using Next-Generation Sequencing
Source: Int J Mol Sci. 2018 Apr 12;19(4):1178. doi: 10.3390/ijms19041178 (PMC5979324; doi:10.3390/ijms19041178)
Supplement: Supplementary file 1 [file ijms-19-01178-s001.zip › ijms-284392-supplementary materials/Table S3.xlsx]

## Sheet: Sheet1
#	Primer	Primer sequence (5'-3')	Repeat motif
1	GY2	CGTTAGCGTGTTACCGTCGA	(AGA)5
		CATCTCAGCCGACCTGACTC
2	GY3	TTTGGGGAAGGGGGAATGAG	(GTG)5
		TCACCCATTCATCCATCCATTCA
3	GY4	TGCAATCTTATGTATTGATGATGTCT	(TA)8
		TGTGCAAGTGTTGGAGAAGA
4	GY6	GGTGAATGGTGGTGGTGAGT	(TA)7
		CAGCACACTACACTACACTACTGT
5	GY11	GCAAAGGACACCACACACAC	(CA)6
		CTCTGAAGACTGCTCAGGGC
6	GY12	TCTTGTAACACCCCCTTCTTGT	(CT)6
		TGTTTTCAAGACATAAGAAGAGGGA
7	GY22	TCCTGATCCAAAACGCATGT	(AG)8
		GCTTTTCCAGGCATGCTTCC
8	GY23	AGGTGGTCTAGAAGTATGGGGT	(TG)8
		TCTCCTTTTCTCCATTCCACCC
9	GY24	AGAAGAAGATGATGATGATGAGAGA	(ATG)6
		TCCACAAATCAGCATCATCATCA
10	GY26	CCCGCGCCTTTGTACAATTT	(AGC)8
		TGTTGTTGCTGCTGTTGCTG
11	GY33	AAGATCTTGCGTGGGAGAGC	(AT)11
		ACCGTACAACACCAACCTCC
12	GY34	ACAGAGGTTGAGACGACTGG	(TC)7
		TGTTGGAAACTTATCTTCTCGACA
13	GY37	AGAGAGAGGAGAGGGAAGAAGA	(AG)8
		TGTGGCACATTCCATTCCCA
14	GY38	TTTTTGGTGGGGTGTGGGAG	(GA)11
		ACATACTCATGCACACCTACCA
15	GY39	AGATGTGTAAGATGGTGGTTGT	(AT)9
		TTCACCTCACTTCCAAGCCA
16	GY40	ACATACATGCAATCCAATTCCATAGA	(CA)8
		GACAGGGGTTGGTGGGATTT
17	GY41	TGCTTTTGTCATGAAGTGGCT	(AC)6
		AGTCATGTGATAGGGGGTTGA
18	GY44	TCAAAAACCTCAGGAGCTTGAGA	(AG)9
		ACTCTTCAGACAACACGGCA
19	GY45	TGGTTGGTTGGTTGGGTTTG	(AT)7
		CCCCACACCATCCAACCATA
20	GY49	AAAGTGGGAGCGGAACCTTC	(TC)8
		CATGGCAAAGGCTCCACTTT
21	GY52	GTGTGTGTGGTATGTTGTGACT	(AG)8
		TGCTGGTTTTTGTTTATTATTCCAAA
22	GY53	TCCAAACAAAAACTTCATAAAACCAA	(AT)7
		TCACCCTCTCTCTTGGATCGT
23	GY54	CCCCCTTCCTAGATTGCCATC	(TA)7
		TGCTGTTGTTGTTGGAAAACCA
24	GY55	TCAATCTGATCATCAAAGACTTCCT	(AC)7
		GGGTAGATGAGTGTGTGTGGG
25	GY56	ACCAGTAAACCAACTCAAGCCA	(AT)9
		TGTGTGTGTGTGTGTGTCTGA
26	GY57	TGCTCCCATCTTCGCCATTT	(TC)8
		CATACTCGGTGAAGCCCTCC
27	GY61	TCGTCACAAACAAGAGCGGA	(AG)7
		CGCTTCAGTCGTCTTCCTCA
28	GY62	TCGCCGTGTACAAATCCACA	(TA)9
		CGAGCTTTGGAATATGCGCC
29	GY63	GTGAGATGGGTTTCGGGGTT	(TGCC)6
		GAATTTGACAGATGGCCGGC
30	GY64	CAGAAAGCGCATCCACACAA	(AG)7
		GCTCCTCAGGACTCCTATGT
31	GY65	CTGTCCCGTTCTCGATCTCG	(GTTCCC)8
		ACGAGAAAGGGAACGGGAAC
32	GY73	CCCCCGCTCATGCTCTTTAT	(CCGAGT)6
		ACAGTGATTGAGATCGGCCC
33	GY77	CGGACATGGCTGAGATGGTT	(GAGT)5
		CCGCTCATCTCGATCTCACC
34	GY78	GATGGCCAATGCAACAGCAA	(GCT)7
		TGCTCAGCAACGGATGAACT
35	GY80	TTTGGGGGTAGGTAGCGGTA	(TGTA)5
		CCAGAACCTGGTCCATGTGA
36	GY82	CACACCTCACTCTGCACGAT	(CT)11
		CCAGGACTCTGAGTTGCAAGA
37	GY83	CATTTGCGCAAGTCGGCTAG	(CATC)5
		GATTGAGGAGGGTGGGGTTG
38	GY84	CCCCAAAACACCCCTCTCTC	(AG)11
		TCACACACACAAACACGCAC
39	GY85	AGGGTGGGCAAGGTTTTTGA	(GAG)7
		ACTCTCCCCCATCTTCTCCC
40	GY88	TGGTTGGTTGGTCGGTTTGA	(TA)11
		TGGAAGAAAAAGGACAGGTGGT
