# Supplementary material for: Development and Characterization of Novel Genic-SSR Markers in Apple-Juniper Rust Pathogen Gymnosporangium yamadae (Pucciniales: Pucciniaceae) Using Next-Generation Sequencing
Source: Int J Mol Sci. 2018 Apr 12;19(4):1178. doi: 10.3390/ijms19041178 (PMC5979324; doi:10.3390/ijms19041178)
Supplement: Supplementary file 1 [file ijms-19-01178-s001.zip › ijms-284392-supplementary materials/Table S4.xlsx]

## Sheet: Sheet1
No.	Collection number	Location	Host	Date Collected
1	C243	Urumchi, Xinjiang	Juniperus chinensis L.	2017.4.25
2	T-108	Yinchuan, Ningxia	Juniperus chinensis L.	2016.4.10
3	T-77(1)	Shenyang, Liaoning	Juniperus chinensis L.	2016.4.4
4	C183	Yangling, Shaanxi	Juniperus chinensis L.	2017.4.2
5	TSQ	Yangling, Shaanxi	Juniperus chinensis L.	2016.8.19
6	C184	Haidian, Beijing	Juniperus chinensis L.	2017.3.31
7	T-43	Haidian, Beijing	Malus spectabilis	2015.8.18
8	T-47	Haidian, Beijing	Malus spectabilis	2015.8.19
9	T-67	Haidian, Beijing	Malus spectabilis	2015.9.22
10	T-42	Haidian, Beijing	Malus spectabilis	2015.8.18
11	T-72	Haidian, Beijing	Malus spectabilis	2015.10.11
12	T-52	Huairou，Beijing	Malus spectabilis	2015.9.1
13	T-55	Huairou，Beijing	Malus spectabilis	2015.9.1
14	J014	Yanqing，Beijing	Juniperus chinensis L.	2016.4.17
15	T-65	Tianshui，Gansu	Malus spectabilis	2015.7.11
16	T-64(1)	Tianshui，Gansu	Malus spectabilis	2015.7.12
17	C210	Hohhot, Nei	Juniperus chinensis L.	2017.4.23
18	C223	Hohhot, Nei	Juniperus chinensis L.	2017.4.25
19	CB180	Zhouqu，Gansu	Malus domestica	2014.8.19
20	C163	Taiyuan，Shanxi	Juniperus chinensis L.	2017.4.2
