# Supplementary material for: Development and Characterization of Novel Genic-SSR Markers in Apple-Juniper Rust Pathogen Gymnosporangium yamadae (Pucciniales: Pucciniaceae) Using Next-Generation Sequencing
Source: Int J Mol Sci. 2018 Apr 12;19(4):1178. doi: 10.3390/ijms19041178 (PMC5979324; doi:10.3390/ijms19041178)
Supplement: Supplementary file 1 [file ijms-19-01178-s001.zip › ijms-284392-supplementary materials/Table S5.xlsx]

## Sheet: Sheet1
#	Primer	Primer sequence (5'-3')	Repeat motif	Ta
1	GY1	TAGGTAAATCAATACACAATGCCCT	(AC)7	65℃
		GCTGGTGGGGAGGACAAATT
2	GY5	TCAGCTTGAGTGGGTTTGGT	(CA)8	65℃
		GGCGTACAGTTACCCACACA
3	GY7	GAGGAGATTGTGGTGGGTGG	(GAG)5	60℃
		TCTTCACTTTGCTCCTCCTCA
4	GY9	GGAAAGGACCACATGGCAGA	(GA)6	65℃
		CTCTCTGCTCTGCTCCATCG
5	GY10	AGGAGCTAATGATGATTCATGAAGA	(TA)10	65℃
		CCCTGCTGCCCTTTCCAATA
6	GY13	ACAGCATGTCGAGAGGTTGT	(TG)7	65℃
		ATCCTTCCTTCCTGCCAAGC
7	GY15	CTGACCCAGTCAAGTGCTCA	(TA)6	65℃
		AGTCTGATGTGTATTTTTCAGGTTT
8	GY16	CTCCTGCTCGACCCTTTCAG	(CG)6	60℃
		CGGATGGATGAACTGAGCGA
9	GY17	GAATTGATAGCTGGCGTCGC	(AG)6	65℃
		AACCAGGGCTCCTTCAATGG
10	GY28	ACTGCGGTTGAGTGTTTCCA	(CT)9	65℃
		GGTCCCATCAAGCCCATTCA
11	GY29	AGGTTTTCGACGAGCTTGGT	(GT)7	60℃
		GCCCGTTTCGAATTCGGATG
12	GY31	CACGCTTTCCAAAACTCGGG	(GTC)7	60℃
		CACTTGACCCGATTAGGCCA
13	GY32	TGAGTGGGTTTGGATTGGGG	(AT)9	65℃
		TCCCATTCTCTTCCCATTCCC
14	GY35	ATCAGTGGCTCCCTCTCCAT	(CAT)7	65℃
		GGGTAAGTGTTGGCGGAAGA
15	GY36	CCAGAATTGAGAGCGGGTGT	(GA)7	60℃
		GTTCCGTCTGCGTGCTTTTT
16	GY46	AGGCACAGGTCCAGAAAGTC	(AT)7	65℃
		GCTCCTTTTCTCATTGCTGCC
17	GY47	GCGCACCACGTCAAAATGAA	(TG)7	65℃
		GAAGGAAGCCCTCCCCAAAA
18	GY48	GCTGCTTGTTTGGACTTGCA	(CA)8	65℃
		AAAACTCCTCACACAGGCCC
19	GY50	TTTGGCCTTGTGTGGAACCT	(AT)7	65℃
		ACATCCCTTCCTCCTCTCAAC
20	GY51	TGGGTTCATCGTTTACGGGG	(TAG)6	65℃
		CCTCCCTCCAAACCCATTCC
21	GY58	GACGGGAGAAACAGAAGCCA	(TGATA)6	65℃
		CGCGTTGAGGCTAGGGTAAA
22	GY59	TGAAAAGGGACGACAGCATGA	(GA)9	65℃
		TGGCAACTGATAAGAAAGGATGC
23	GY60	ATCACCGAGACTCCAGCTCT	(CT)11	65℃
		CGGTCATGATGTCCTCGGAG
24	GY71	CCACTCCGACTCCGATTCTG	(GATTCC)5	65℃
		CAGGCCAGAGTCGATTGTCA
25	GY74	TCCCTGTCCATCTGCTTAATCT	(TCCTGC)6	66℃
		CGAGTGGGGAGAGAGAGACA
26	GY76	GGGAGATCGAGCGAGTTGAG	(AATGGG)5	67℃
		ACCATGACCTCCCTTCTCGA
