# Supplementary material for: Development and Characterization of Novel Genic-SSR Markers in Apple-Juniper Rust Pathogen Gymnosporangium yamadae (Pucciniales: Pucciniaceae) Using Next-Generation Sequencing
Source: Int J Mol Sci. 2018 Apr 12;19(4):1178. doi: 10.3390/ijms19041178 (PMC5979324; doi:10.3390/ijms19041178)
Supplement: Supplementary file 1 [file ijms-19-01178-s001.zip › ijms-284392-supplementary materials/Table S6.xlsx]

## Sheet: Sheet1
#	Marker	Primer Sequences 5'-3'	Repeat Motif	Ta	Allele N	Allele Size Range (bp)	He	Ho	PIC
1	GY8	AAAAAGCATCAGGGGGAGGG	(CT)6	65℃	2	265-267	0.2857	0.2222	0.23919
		GGTTGTGTGTGGCTAAGGCT
2	GY14	ACAATCAACTAGAAATTGACCTTTGT	(AT)6	65℃	5	154-180	0.6506	0.3529	0.579356
		TGGATGCAATATTTGAACTGTCAGA
3	GY18	TCCAATCACCCCTCCCATCT	(TGT)7	65℃	4	222-228	0.5775	0.1176	0.494678
		TCGAAAGTCGCAATACCAGCT
4	GY19	TTCTTGAACGCAGACAGTGT	(GA)9	65℃	6	207-223	0.6543	0.5789	0.568337
		TTCGCTCTCCCTCCCTCTTT
5	GY20	ACGAGAGTGTCAGACGAAGC	(GCAAGA)7	65℃	10	195-219	0.8385	0.75	0.795483
		CTGACTTGTCGAGACCGAGG
6	GY21	TCGTACAGCCACACACAGAC	(AC)9	65℃	3	120-122	0.5487	0.6	0.43588
		AGAAGCACCATCGGTCAAGG
7	GY25	GGCATGGAGAAAGCAGCAAG	(AG)8	65℃	7	141-145	0.6913	0.5789	0.62
		GCACCTCCAGGAAATCCCAA
8	GY27	ACGTCCCTCAAATCTCATCCT	(TC)9	65℃	4	176-186	0.5529	0.4286	0.48744
		CCGCCACGCTCAAAGAAAAT
9	GY30	GATCAGGATGAGAGGCGGTG	(TC)10	60℃	3	214-224	0.2802	0.3158	0.2472
		TTGGTATGCATGCCAGGGAG
10	GY42	TGTGGTTGTGGGGTTTTGGA	(AT)9	65℃	4	149-153	0.6486	0.1667	0.5533
		ACCACACCACATCACATCATGT
11	GY43	AGTGAAAGAGAGTGGATGTGC	(GT)9	65℃	5	154-158	0.6051	0.1	0.505439
		TGCGTCCCATGTATGTCTGT
12	GY66	CCAGCATGCCTACCTAGCTG	(TGTGAT)5	65℃	3	165-183	0.6046	0.4211	0.510159
		CAAGGAACAACAGCAGTGGC
13	GY67	CGCGGTTCCGGATTGATAGA	(CGGAGT)8	65℃	5	175-229	0.754	0.2667	0.6815
		GGAATTCAGTCAAGGCCCCA
14	GY68	TTCTTCTCTCCCAGCTCCCA	(CACTGC)5	65℃	5	131-173	0.491	0.25	0.447693
		CAGTCAGCCTGTGTCCAGAG
15	GY69	CTGGAGTCCGCCAATCAACT	(CCGCAT)6	65℃	8	197-227	0.7914	0.4706	0.744343
		ATTTTGGGACGAGCAGCTGA
16	GY70	TGACCCCAATAAGACAAAAGTTGA	(ACAGCT)9	65℃	6	256-280	0.6614	0.2857	0.592858
		GTTCAACTCCAGTCGGCTGA
17	GY72	TACCACGAGTCCAGCTCTCA	(TGATCC)5	65℃	5	206-236	0.7065	0.5833	0.637533
		AAAAGGAGTTGAGCGCGAGA
18	GY75	CTCTGGCTCTGGCTTCAGTC	(CCTTAG)6	65℃	4	242-260	0.7064	0.15	0.626718
		AAGCCAAGCCAAGCAACTTG
19	GY79	CGACAACTTTGCGCACTTGT	(TC)10	65℃	9	225-258	0.761	0.5263	0.702593
		ACTCCATTTTCTTGCATTTTGGGA
20	GY81	ACCTCCCTGAAACACAAGCA	(CAC)7	65℃	6	245-260	0.7702	0.4375	0.711719
		GCGTCTGAGTGGTGGAATCA
21	GY86	TGTCGATTGGGATGGTTGGG	(GAAG)5	65℃	5	176-196	0.4968	0.2222	0.44912
		GTCCTCTCTGACTCGGGTCT
22	GY87	ATCAGTGGCTCCCTCTCCAT	(CAT)7	65℃	6	233-263	0.4153	0.1175	0.388841
		GGGTAAGTGTTGGCGGAAGA
