# Supplementary material for: Development and Characterization of Novel Genic-SSR Markers in Apple-Juniper Rust Pathogen Gymnosporangium yamadae (Pucciniales: Pucciniaceae) Using Next-Generation Sequencing
Source: Int J Mol Sci. 2018 Apr 12;19(4):1178. doi: 10.3390/ijms19041178 (PMC5979324; doi:10.3390/ijms19041178)
Supplement: Supplementary file 1 [file ijms-19-01178-s001.zip › ijms-284392-supplementary materials/Table S7.xlsx]

## Sheet: Sheet1
G. yamadae
npops = 2
nloci = 22
	GY8		GY14		GY18		GY19		GY20		GY21		GY25		GY27		GY30		GY42		GY43		GY66		GY67		GY68		GY69		GY70		GY72		GY75		GY79		GY81		GY86		GY87
pop = Shaanxi
C003	265	267	162	162	222	222	219	219	219	219	120	120	143	143	184	184	222	222	151	151	156	158	181	181	196	196	?	?	215	215	250	256	205	205	254	254	259	259	245	245	184	188	236	236
C004	267	267	162	162	222	228	207	219	207	213	120	122	143	145	170	170	222	222	151	151	156	156	181	181	196	196	165	165	203	215	256	256	205	205	248	254	263	263	245	245	184	184	236	236
C005-1	267	267	162	162	222	222	219	219	207	219	120	122	143	145	182	182	222	222	151	151	156	156	181	181	196	196	159	165	215	215	256	262	205	205	254	254	263	263	245	245	184	192	236	236
C006	265	265	162	162	222	222	219	219	207	213	120	122	143	143	184	184	222	222	153	157	156	156	187	187	196	196	165	165	215	215	250	256	205	205	254	254	263	263	245	248	184	184	236	236
C007	263	267	162	162	222	222	207	219	201	219	120	122	143	143	?	?	222	222	157	157	156	156	193	193	196	196	171	171	215	215	238	262	205	205	254	254	263	263	245	248	172	184	236	236
C008-1	265	267	162	162	234	234	219	219	219	219	122	122	143	145	182	184	222	222	157	157	156	156	193	193	202	202	159	171	215	227	256	256	205	205	242	248	263	263	245	245	184	192	236	236
C017(1)	265	265	162	162	225	232	219	219	207	219	120	122	143	143	176	176	222	222	157	157	156	156	199	199	202	202	165	171	215	215	256	262	199	199	242	254	263	263	248	248	188	192	236	236
C017(2)	265	265	162	162	225	232	219	219	207	219	120	122	143	143	176	176	222	222	157	157	156	156	199	199	202	202	165	171	215	215	256	262	199	199	242	254	263	263	248	248	188	192	236	236
C018(1)	265	267	162	162	222	222	219	219	207	213	122	122	143	143	186	190	222	222	151	151	156	156	181	181	196	196	171	171	203	215	238	238	217	217	242	242	?	?	248	248	184	188	236	236
C018(2)	265	267	162	162	222	225	219	219	207	219	122	122	143	145	176	176	222	222	151	151	156	156	181	181	196	196	171	171	203	215	256	262	217	217	242	254	263	263	245	245	184	192	236	236
C019	265	265	162	162	222	222	219	219	207	219	122	122	143	143	184	184	222	222	151	151	156	156	181	181	196	196	171	171	215	227	256	256	217	217	242	242	263	263	245	245	184	192	236	236
C020	265	267	154	162	222	222	219	219	219	219	120	122	143	143	176	184	222	222	151	151	156	156	181	181	196	196	159	159	203	215	256	256	217	217	242	254	263	263	245	245	184	192	236	236
C022(1)	265	267	162	162	222	222	217	221	207	207	120	122	143	145	176	184	222	222	151	157	156	156	187	187	196	196	159	159	215	215	262	274	217	217	242	254	?	?	245	245	172	184	236	236
C022(2)	267	267	162	162	222	222	217	221	201	219	120	120	143	145	179	179	222	222	157	157	156	158	193	193	196	196	159	159	215	227	256	262	217	217	236	242	235	235	245	245	184	192	236	236
C022(3)	265	267	162	162	222	222	219	219	207	213	122	122	143	143	176	176	222	222	163	163	156	156	199	199	202	202	171	171	203	215	262	262	217	217	242	242	263	263	245	245	184	184	236	236
C051	267	267	162	162	222	225	217	219	219	219	120	122	143	145	184	184	214	222	?	?	156	156	181	181	208	208	159	171	215	227	256	256	217	217	242	254	263	275	245	245	184	192	236	236
C052	265	265	162	162	222	222	219	223	207	207	120	122	143	143	?	?	222	222	149	149	156	156	181	181	202	202	159	159	215	215	256	256	211	211	242	242	263	263	245	248	172	184	236	236
C054	267	267	162	162	222	222	215	215	201	213	122	122	143	143	176	176	222	222	151	151	156	156	181	181	202	202	?	?	215	215	256	256	211	217	242	242	235	235	245	245	184	192	236	236
C065	267	267	162	162	222	222	217	219	207	213	120	122	143	145	?	?	222	222	149	153	156	156	181	181	202	202	171	171	215	215	262	292	211	211	242	254	263	263	245	248	184	192	236	236
C066	267	267	154	162	222	222	219	222	219	219	120	120	143	145	184	184	222	222	151	155	156	156	181	181	190	190	171	171	215	215	256	274	211	211	242	254	263	263	248	248	172	184	236	236
C067	265	265	154	162	225	225	217	217	213	219	120	122	143	143	184	184	222	222	153	157	156	156	193	193	196	196	171	171	203	215	256	262	217	217	242	242	263	263	245	245	184	192	236	236
TSQ	?	?	?	?	?	?	221	221	?	?	?	?	141	141	?	?	222	222	157	163	156	156	193	193	196	196	?	?	203	215	?	?	217	217	242	254	263	263	251	251	184	184	236	236
L-11	265	267	162	162	222	225	219	219	213	213	120	122	145	145	182	182	222	222	163	163	156	156	193	193	202	202	153	159	203	215	256	292	223	223	242	242	?	?	245	248	184	184	236	236
L-12-2	265	265	162	162	222	222	219	219	213	213	122	122	143	143	184	184	222	222	147	157	156	156	193	193	202	202	171	171	215	215	262	262	?	?	254	254	263	263	245	248	184	192	236	236
L-13	265	265	162	162	222	222	219	219	213	219	122	122	145	145	182	184	222	222	147	147	156	156	181	181	202	202	159	159	215	215	262	262	211	211	254	254	263	263	245	245	184	192	236	236
L-14	267	267	162	162	222	225	207	207	207	207	?	?	145	145	182	184	222	222	145	145	156	156	181	181	202	202	159	159	215	215	262	262	211	211	242	254	263	263	245	245	184	192	236	236
L-15	?	?	162	162	222	222	219	219	219	219	120	122	143	145	184	184	222	222	147	147	156	156	181	181	202	202	171	171	215	221	256	256	211	211	254	254	259	259	245	245	184	192	236	236
L-16	267	269	154	162	222	222	219	219	207	213	120	122	143	145	184	184	?	?	147	147	?	?	181	181	202	202	?	?	?	?	256	256	211	211	254	254	263	263	?	?	184	184	?	?
L-18	265	265	162	162	222	222	219	219	207	219	122	122	143	143	182	182	214	222	149	149	156	156	181	181	202	202	153	159	215	215	250	280	211	211	242	242	?	?	245	245	188	192	236	236
L18-2	265	267	162	162	222	222	219	219	195	207	120	122	143	143	182	184	222	222	155	155	156	156	187	187	190	190	153	159	215	215	256	262	211	211	242	254	263	263	245	245	184	192	236	236
L-19	265	267	162	162	222	222	219	219	207	219	122	122	145	145	182	182	222	222	151	151	156	156	187	187	196	196	159	171	215	215	256	256	?	?	242	254	263	263	245	245	192	192	236	236
L-20	265	267	162	162	?	?	219	219	195	195	122	122	145	145	182	184	214	222	149	149	156	156	193	193	202	202	159	171	215	215	256	262	?	?	260	260	?	?	245	245	184	184	236	236
L-21	265	267	162	162	225	225	219	219	195	213	?	?	145	145	182	184	222	222	149	149	156	156	181	181	190	190	171	177	215	215	238	274	211	211	242	242	235	235	245	245	192	192	236	236
L-22	267	267	162	162	222	222	219	223	219	219	122	122	145	145	182	182	222	222	149	149	156	156	181	181	190	190	171	171	203	215	280	280	211	211	254	254	263	263	245	245	192	192	236	236
L-23	267	267	162	162	222	222	219	219	213	219	122	122	145	145	184	184	222	222	149	149	156	156	181	181	190	190	171	171	215	215	238	238	211	211	242	254	?	?	245	248	192	192	236	236
L23-2	267	269	162	162	222	222	221	221	207	207	120	120	143	143	176	182	222	222	153	153	156	156	181	181	190	190	159	159	203	215	262	262	211	211	254	260	?	?	245	248	184	192	236	236
L-24	267	267	162	162	222	222	207	219	213	219	120	120	145	145	176	180	222	222	155	155	156	156	181	181	196	196	171	171	215	215	238	238	211	211	248	254	263	263	245	245	184	184	236	236
L24-2	265	267	162	162	222	222	219	221	219	219	120	122	145	145	180	182	222	222	157	157	156	156	181	181	190	190	171	171	215	215	238	238	211	211	242	254	263	263	245	245	184	184	236	236
C165	265	267	166	171	222	225	219	219	213	219	120	122	143	143	176	184	222	222	159	159	156	156	187	187	196	196	177	177	203	227	242	256	217	217	242	242	263	263	245	248	184	192	236	236
C166	265	267	166	171	222	222	219	223	207	219	120	122	143	143	180	180	222	222	155	155	156	158	181	181	196	196	159	171	215	215	262	262	?	?	242	242	263	263	245	245	184	184	236	236
C167	267	267	166	171	222	225	219	219	213	219	120	122	143	143	182	184	222	222	157	157	156	156	181	181	190	190	159	171	203	215	250	256	211	211	242	254	263	263	245	245	184	192	236	239
C170	267	267	?	?	222	225	219	219	213	219	120	122	143	145	?	?	222	222	157	157	156	156	181	181	190	190	171	171	215	215	238	262	211	211	254	254	263	263	245	248	172	184	236	236
C171	265	265	?	?	?	?	219	219	207	213	122	122	143	143	176	176	222	222	155	155	156	156	181	181	190	190	171	171	215	215	256	256	211	211	242	254	?	?	245	248	184	184	236	236
C172	265	265	?	?	?	?	?	?	219	219	122	122	143	143	184	184	222	222	157	157	156	156	181	181	190	190	165	171	203	215	238	238	211	211	242	242	263	263	245	248	184	192	236	236
C173	?	?	?	?	?	?	219	219	219	219	?	?	143	143	?	?	222	222	157	157	156	156	181	181	190	190	159	171	215	215	238	262	211	211	248	254	275	275	245	245	184	184	236	236
C175	261	265	?	?	?	?	219	219	207	213	?	?	143	143	?	?	222	222	157	157	156	156	181	181	190	190	159	159	215	215	256	256	217	217	254	254	?	?	245	245	184	192	236	236
C179	261	265	?	?	222	225	207	207	213	219	122	122	143	143	170	170	214	222	157	157	156	156	187	187	190	190	159	159	215	215	238	256	211	211	242	242	?	?	245	245	184	184	236	236
C182	265	267	162	162	222	222	221	221	207	207	122	122	143	145	184	186	222	222	155	155	156	156	187	187	196	196	?	?	?	?	256	274	223	223	242	254	263	263	245	245	184	192	236	236
C183	265	267	164	164	225	225	219	223	213	219	120	122	145	145	180	184	222	222	151	151	156	156	181	181	196	196	171	171	215	215	274	292	223	223	254	254	229	229	245	248	186	186	236	239
C102	265	267	162	162	222	222	219	223	213	219	120	122	143	145	182	182	226	230	151	151	162	162	181	181	190	190	171	171	215	227	238	262	211	211	248	260	263	263	245	245	184	192	236	236
pop = Beijing
T-72	263	265	180	180	222	222	219	219	213	219	?	?	143	145	184	184	214	222	153	153	156	156	181	181	190	190	?	?	203	215	256	256	211	211	242	254	236	238	257	263	184	192	236	236
TSQ-41	265	265	180	180	234	237	219	219	213	219	?	?	143	143	184	184	?	?	147	147	156	156	?	?	202	202	?	?	209	215	256	256	211	211	?	?	?	?	?	?	?	?	?	?
TSQ-42	265	265	180	180	222	222	219	221	?	?	120	120	?	?	?	?	222	222	147	147	156	156	181	181	202	202	129	129	215	215	?	?	211	211	?	?	229	229	257	263	196	196	263	263
TSQ-43	265	265	180	180	222	222	219	221	207	219	120	120	145	145	176	184	214	222	?	?	156	156	187	187	190	190	129	129	203	203	?	?	211	211	254	254	?	?	?	?	186	186	?	?
TSQ-44a	265	265	180	180	222	222	221	221	201	201	?	?	?	?	?	?	222	222	151	151	156	156	181	181	196	196	129	129	?	?	?	?	211	211	242	242	?	?	245	245	184	192	236	236
TSQ-44b	265	265	180	180	?	?	219	219	219	219	120	120	?	?	?	?	?	?	153	153	156	156	?	?	196	196	129	129	215	215	?	?	?	?	242	242	?	?	?	?	?	?	257	257
TSQ-45	265	265	180	180	222	222	219	219	207	207	120	120	?	?	180	180	?	?	153	153	156	156	181	181	196	196	129	129	?	?	?	?	217	217	242	254	?	?	?	?	188	196	236	236
TSQ-46	265	265	180	180	222	222	219	219	213	219	120	120	?	?	186	186	?	?	151	151	158	158	?	?	196	196	129	129	215	215	?	?	217	217	254	254	?	?	245	248	184	196	236	239
T-47	263	265	180	180	?	?	219	219	?	?	120	120	145	145	176	176	222	222	147	147	156	156	?	?	190	190	129	129	215	215	256	256	211	211	242	242	225	229	?	?	184	192	236	236
TSQ-48	265	265	180	180	222	222	219	219	?	?	120	120	?	?	?	?	222	222	153	153	156	156	?	?	?	?	129	129	215	215	?	?	211	211	242	242	?	?	245	245	196	196	?	?
TSQ-51	?	?	180	180	222	222	219	219	207	207	120	120	?	?	?	?	222	222	153	153	156	156	181	181	196	196	129	129	215	215	?	?	?	?	242	254	?	?	?	?	192	192	?	?
T-52	263	265	180	180	222	222	220	222	207	219	120	120	143	145	176	184	222	222	153	153	156	156	181	181	196	196	129	129	215	215	?	?	211	211	254	254	225	225	257	263	192	192	?	?
TSQ-54	261	265	180	180	222	222	215	215	207	219	120	120	?	?	?	?	222	222	153	153	156	156	181	181	196	196	129	129	215	215	?	?	217	217	242	254	?	?	?	?	192	192	236	236
T-55	263	263	180	180	222	222	219	219	207	219	120	120	145	145	176	184	222	222	153	153	156	156	187	187	196	196	129	129	215	215	?	?	223	223	254	254	229	229	248	248	184	192	236	236
T-60	265	267	?	?	228	228	219	223	219	225	120	120	143	143	?	?	222	222	153	153	156	156	181	181	196	196	129	129	215	221	256	256	217	217	242	254	?	?	?	?	184	184	239	239
T-67	265	265	170	170	222	222	219	219	207	219	120	122	145	145	176	184	214	222	153	153	156	156	187	187	196	196	129	129	?	?	262	262	217	217	242	254	225	225	245	245	192	192	236	242
TSQ-68	?	?	154	154	?	?	219	219	207	219	120	120	?	?	?	?	?	?	153	153	154	156	187	187	196	196	?	?	?	?	262	262	223	223	254	254	?	?	?	?	180	180	233	236
TSQ-76	265	265	162	162	222	222	207	219	201	219	120	120	143	143	?	?	222	222	153	153	156	156	187	187	196	196	171	171	?	?	256	262	217	217	254	254	259	259	245	245	188	192	236	236
C184	265	267	?	?	225	225	219	221	?	?	?	?	143	145	180	180	214	222	149	151	156	156	181	181	190	190	159	159	215	215	262	262	211	211	242	254	225	229	245	248	184	192	236	236
J010	267	267	162	162	222	222	207	221	219	219	120	122	143	145	180	180	214	222	149	149	156	156	181	181	190	190	159	171	215	215	262	262	211	211	242	254	263	263	245	248	184	184	236	236
J011	265	265	154	162	?	?	?	?	213	219	120	122	145	145	176	176	222	222	153	153	156	156	187	187	196	196	159	170	203	203	?	?	217	217	242	242	263	263	245	245	184	188	236	236
J012	267	267	162	162	222	222	?	?	213	213	120	120	143	143	176	176	222	222	153	153	156	156	187	187	196	196	171	171	203	215	256	256	217	217	242	242	263	263	245	245	184	184	236	236
J013	265	267	162	162	222	222	219	221	213	219	120	122	145	145	184	184	222	222	153	153	156	156	187	187	196	196	159	159	203	215	262	262	?	?	242	254	263	263	245	248	184	184	236	236
J014	265	267	162	162	222	222	219	219	207	219	120	120	145	145	176	184	222	222	153	153	156	158	187	187	196	196	171	171	215	215	256	262	221	221	242	254	225	229	245	248	184	192	236	236
J015	?	?	162	162	222	222	207	219	213	219	122	122	145	145	176	176	222	222	151	151	156	156	181	181	196	196	171	171	215	215	256	256	211	211	242	242	263	263	245	248	184	184	236	236
C185	265	267	170	170	222	222	221	221	207	219	122	122	143	145	176	182	222	222	153	153	156	156	187	187	196	196	171	171	203	215	262	280	223	223	254	254	275	275	245	245	188	188	236	236
C186	265	265	171	170	222	222	207	219	201	207	120	120	143	143	180	182	222	222	153	153	156	156	187	187	196	196	159	159	215	215	256	262	?	?	242	254	263	263	245	245	184	184	236	236
C187	265	267	171	170	222	222	207	207	213	219	122	122	143	143	182	184	214	222	153	153	156	156	187	187	196	196	171	171	203	203	238	238	217	217	242	254	?	?	245	245	184	184	236	236
C187	265	265	171	170	222	222	207	207	219	219	122	122	143	143	182	184	214	222	153	153	156	156	187	187	196	196	171	171	203	209	238	238	217	217	254	254	259	259	245	245	184	184	236	236
C188	265	267	171	171	222	222	219	219	207	219	120	122	143	145	176	182	214	222	153	153	156	156	187	187	196	196	171	171	215	215	256	262	217	217	242	254	263	263	245	245	184	184	236	236
C189	265	267	170	170	222	222	219	219	201	207	120	120	143	143	182	182	222	222	157	157	156	156	193	193	202	202	171	171	203	203	256	256	199	199	242	254	259	263	245	245	184	184	236	236
C190	265	267	170	170	222	222	221	221	201	219	120	122	145	145	176	176	222	222	157	157	156	156	193	193	202	202	171	171	203	203	262	274	199	199	254	254	263	263	245	248	184	184	236	236
C191	265	265	171	170	222	222	219	223	201	207	120	122	143	143	176	176	214	222	157	157	156	156	193	193	202	202	171	171	203	203	256	256	199	199	242	254	263	263	245	245	184	184	236	236
C192	265	265	170	170	222	222	223	223	219	219	120	120	143	143	184	184	222	222	155	155	156	156	187	187	196	196	171	171	215	215	238	268	199	199	242	242	263	263	245	248	184	184	236	236
C193	267	267	164	172	222	222	219	219	201	219	120	122	143	145	176	176	222	222	153	153	156	156	187	187	196	196	171	171	203	215	238	262	193	193	254	254	263	263	245	248	184	184	236	236
C200	267	267	171	171	222	222	219	219	195	213	120	122	143	143	176	184	222	222	153	157	156	156	187	187	196	196	171	171	203	215	256	262	193	193	242	242	263	263	248	248	192	192	236	236
C201	265	265	172	172	222	222	219	221	201	213	120	122	143	143	176	184	222	222	153	153	156	156	187	187	196	196	159	159	203	215	256	256	193	193	254	254	263	263	245	248	192	192	236	236
C202	265	267	180	180	222	222	219	221	219	219	122	122	143	145	176	184	?	?	153	157	154	156	187	187	208	208	171	177	203	203	256	256	193	193	254	254	?	?	245	245	184	184	236	236
C204	265	267	180	180	222	222	219	219	219	219	122	122	143	143	182	182	222	222	?	?	156	156	199	199	208	208	177	177	203	203	280	280	205	205	254	254	?	?	245	245	184	184	236	236
C205	265	265	170	172	222	222	219	221	207	219	122	122	143	145	184	184	222	222	?	?	156	156	199	199	208	208	171	171	203	221	256	256	205	205	242	260	263	263	245	248	188	188	236	236
LYM308	267	267	180	180	222	222	219	219	?	?	120	122	143	143	182	182	?	?	?	?	156	156	199	199	208	208	171	171	203	215	256	256	205	205	242	242	263	263	245	245	184	192	236	236
LYM309	265	267	170	172	222	222	219	219	201	207	122	122	143	143	176	176	222	222	?	?	156	156	199	199	208	208	171	171	203	215	280	280	199	199	242	242	263	263	245	245	192	192	236	236
BB023	267	267	172	172	222	222	219	219	219	219	?	?	?	?	176	176	222	222	?	?	156	156	199	199	208	208	?	?	215	215	256	256	199	199	254	254	263	263	245	245	172	184	236	236
BB027	265	265	172	172	219	219	219	219	207	207	120	122	143	143	170	184	222	222	157	163	156	156	193	193	202	202	?	?	215	215	256	262	223	223	242	242	263	263	245	245	172	192	236	236
BA-1	265	267	170	172	222	222	219	219	219	219	120	120	143	145	174	176	222	222	157	157	156	156	187	187	202	202	?	?	203	215	262	262	223	223	242	254	263	263	245	245	184	192	236	236
L033	265	265	172	172	219	222	223	223	201	219	122	122	143	143	176	176	222	222	157	163	156	156	187	187	202	202	171	171	203	215	256	256	223	223	254	254	263	263	245	245	188	192	236	236
